# Supplementary material for: Isolation of Four Lytic Phages Infecting Klebsiella pneumoniae K22 Clinical Isolates from Spain
Source: Int J Mol Sci. 2020 Jan 9;21(2):425. doi: 10.3390/ijms21020425 (PMC7013548; doi:10.3390/ijms21020425)
Supplement: Supplementary file 1 [file ijms-21-00425-s001.zip]

Archive with 4 entries (2 files):
- ijms-674612-supplementary/
- ijms-674612-supplementary/Supplementary tables/
- ijms-674612-supplementary/Supplementary tables/Table S1.docx
- ijms-674612-supplementary/Supplementary tables/Table S2.docx
